# Supplementary material for: Node of Ranvier remodeling in chronic psychosocial stress and anxiety
Source: Neuropsychopharmacology. 2023 Mar 22;48(10):1532–40. doi: 10.1038/s41386-023-01568-6 (PMC10425340; doi:10.1038/s41386-023-01568-6)
Supplement: Supplementary file 1 — Supplementary Table 1. [file 41386_2023_1568_MOESM1_ESM.xlsx]

## Sheet: Data
Table S1. Gene expression levels of node of Ranvier genes in the medial prefrontal cortex of C57BL/6NCrl (B6) and DBA/2NCrl (D2) mice after chronic social defeat stress.
Comparison: B6 Resilient vs. Control
Gene Mouse ID	logFC	AveExpr	t	P.Value	adj.P.Val	B	Gene symbol	Node of Ranvier subcomponent
ENSMUSG00000004892	-0.117889	6.75631	-2.39977	0.0225584	0.999807	-3.25734	Bcan	Node
ENSMUSG00000024381	-0.0332676	7.19519	-0.62063	0.53935	0.999807	-5.24358	Bin1	Node
ENSMUSG00000000303	-0.397458	1.57151	-1.75286	0.0894459	0.999807	-4.3085	Cdh1	Node
ENSMUSG00000039952	-0.0220767	6.28197	-0.459737	0.648892	0.999807	-5.28631	Dag1	Node
ENSMUSG00000022770	0.0135388	8.60984	0.302354	0.764388	0.999807	-5.37256	Dlg1	Node
ENSMUSG00000027777	-0.0120285	5.02462	-0.110708	0.912557	0.999807	-5.28131	Schip1	Node
ENSMUSG00000016346	0.0659004	8.64882	1.16259	0.25381	0.999807	-4.86357	Kcnq2	Node
ENSMUSG00000056258	0.0185845	8.27244	0.178334	0.859614	0.999807	-5.39616	Kcnq3	Node
ENSMUSG00000026697	-0.0943637	1.87439	-0.712881	0.481217	0.999807	-5.00416	Myoc	Node
ENSMUSG00000020598	0.0387528	9.27382	0.859972	0.396363	0.999807	-5.10749	Nrcam	Node
ENSMUSG00000064329	-0.0940196	8.67125	-1.3375	0.190725	0.999807	-4.69252	Scn1a	Node
ENSMUSG00000023033	0.0053833	8.89666	0.0507101	0.95988	0.999807	-5.40952	Scn8a	Node
ENSMUSG00000075318	0.0103039	9.96642	0.146189	0.884712	0.999807	-5.39789	Scn2a	Node
ENSMUSG00000056222	0.085801	6.83938	0.551404	0.585284	0.999807	-5.26771	Spock1	Node
ENSMUSG00000011751	0.0379222	6.92262	0.598927	0.553544	0.999807	-5.24901	Sptbn4	Node
ENSMUSG00000069601	-0.0149638	9.57861	-0.214243	0.831751	0.999807	-5.39038	Ank3	Paranode/Node
ENSMUSG00000041378	-0.0903203	4.10548	-0.905828	0.371968	0.999807	-4.88181	Cldn5	Paranode
ENSMUSG00000017167	-0.011677	6.36585	-0.113425	0.91042	0.999807	-5.36478	Cntnap1	Paranode
ENSMUSG00000060012	0.0125027	6.02683	0.190555	0.850108	0.999807	-5.35326	Kif13b	Paranode
ENSMUSG00000043448	-0.0979055	2.36668	-0.554533	0.583167	0.999807	-4.90962	Gjc2	Paranode
ENSMUSG00000036634	-0.091234	5.32876	-0.520642	0.606291	0.999807	-5.24619	Mag	Paranode
ENSMUSG00000026442	-0.00974488	7.891	-0.162613	0.871872	0.999807	-5.39666	Nfasc	Paranode/Node
ENSMUSG00000057738	-0.00607575	11.0516	-0.134526	0.893851	0.999807	-5.3904	Sptan1	Paranode
ENSMUSG00000053024	0.0119282	6.42132	0.165517	0.869604	0.999807	-5.36999	Cntn2	Juxtaparanode/Node
ENSMUSG00000039419	-0.0746772	7.80286	-2.01782	0.0522781	0.999807	-3.84115	Cntnap2	Juxtaparanode
ENSMUSG00000052572	-0.00198092	9.36408	-0.0451746	0.964256	0.999807	-5.40895	Dlg2	Juxtaparanode
ENSMUSG00000020886	-0.0452271	8.17678	-0.756226	0.455185	0.999807	-5.17465	Dlg4	Juxtaparanode
ENSMUSG00000024044	-0.0900523	7.98877	-1.38753	0.175111	0.999807	-4.63811	Epb41l3	Juxtaparanode/Paranode
ENSMUSG00000047976	-0.0011251	6.61488	-0.0119627	0.990532	0.999866	-5.38637	Kcna1	Juxtaparanode/Paranode
ENSMUSG00000040724	-0.0331787	8.7922	-0.462283	0.647086	0.999807	-5.32222	Kcna2	Juxtaparanode
ENSMUSG00000027827	0.0998779	6.55729	0.81761	0.419779	0.999807	-5.11969	Kcnab1	Juxtaparanode
ENSMUSG00000028931	-0.0272865	7.45281	-0.487743	0.629141	0.999807	-5.30627	Kcnab2	Juxtaparanode
ENSMUSG00000015149	0.00340896	6.15821	0.0632442	0.949975	0.999807	-5.37512	Sirt2	Juxtaparanode/Paranode
ENSMUSG00000026830	0.031016	5.76782	0.172954	0.863805	0.999807	-5.36597	Ermn	Internode/Paranode
ENSMUSG00000041607	0.0205991	9.03656	0.128833	0.898317	0.999807	-5.40237	Mbp	Internode
ENSMUSG00000025812	-0.0187745	5.30299	-0.180846	0.857658	0.999807	-5.30255	Pard3	Internode
ENSMUSG00000062591	-0.026009	7.26636	-0.217405	0.829308	0.999807	-5.3807	Tubb4a	Internode
Comparison: B6 Susceptible vs. Control
ENSMUSG00000004892	-0.0637976	6.75631	-1.29945	0.203307	0.529435	-5.71377	Bcan	Node
ENSMUSG00000024381	-0.0150542	7.19519	-0.280886	0.780652	0.925199	-6.51481	Bin1	Node
ENSMUSG00000000303	0.308918	1.57151	1.53862	0.133977	0.433087	-4.64633	Cdh1	Node
ENSMUSG00000039952	0.0440714	6.28197	0.918605	0.365348	0.682766	-6.09856	Dag1	Node
ENSMUSG00000022770	-0.122859	8.60984	-2.74282	0.010001	0.126573	-3.16244	Dlg1	Node
ENSMUSG00000027777	-0.0954953	5.02462	-0.868282	0.391869	0.704292	-6.02333	Schip1	Node
ENSMUSG00000016346	0.122096	8.64882	2.15368	0.0391015	0.242223	-4.38011	Kcnq2	Node
ENSMUSG00000056258	0.0788922	8.27244	0.756924	0.454772	0.751423	-6.27668	Kcnq3	Node
ENSMUSG00000026697	-0.417743	1.87439	-3.09155	0.00417023	0.0840524	-2.12767	Myoc	Node
ENSMUSG00000020598	0.0304432	9.27382	0.675463	0.504356	0.784848	-6.33559	Nrcam	Node
ENSMUSG00000064329	-0.175968	8.67125	-2.50252	0.0177764	0.166865	-3.68262	Scn1a	Node
ENSMUSG00000023033	0.0973911	8.89666	0.917237	0.366053	0.683437	-6.14541	Scn8a	Node
ENSMUSG00000075318	-0.0704999	9.96642	-1.00057	0.324728	0.650006	-6.06281	Scn2a	Node
ENSMUSG00000056222	0.302867	6.83938	1.94895	0.0603392	0.297044	-4.73414	Spock1	Node
ENSMUSG00000011751	0.0785478	6.92262	1.24066	0.223979	0.552562	-5.7882	Sptbn4	Node
ENSMUSG00000069601	0.121339	9.57861	1.73628	0.0923784	0.365158	-5.10885	Ank3	Paranode/Node
ENSMUSG00000041378	-0.135467	4.10548	-1.35387	0.185501	0.506558	-5.35748	Cldn5	Paranode
ENSMUSG00000017167	0.0941544	6.36585	0.915834	0.366777	0.683561	-6.09912	Cntnap1	Paranode
ENSMUSG00000060012	-0.174352	6.02683	-2.63222	0.0130715	0.144367	-3.3534	Kif13b	Paranode
ENSMUSG00000043448	-0.710073	2.36668	-3.64076	0.00097377	0.0460592	-0.694703	Gjc2	Paranode
ENSMUSG00000036634	-0.815816	5.32876	-4.41574	0.000112355	0.0207075	1.12461	Mag	Paranode
ENSMUSG00000026442	0.0111872	7.891	0.186664	0.853133	0.952809	-6.54422	Nfasc	Paranode/Node
ENSMUSG00000057738	0.00980961	11.0516	0.217142	0.829511	0.945472	-6.52591	Sptan1	Paranode
ENSMUSG00000053024	-0.0982696	6.42132	-1.35768	0.184301	0.505322	-5.62107	Cntn2	Juxtaparanode/Node
ENSMUSG00000039419	0.0465229	7.80286	1.25757	0.217877	0.545876	-5.78144	Cntnap2	Juxtaparanode
ENSMUSG00000108872	0.0690822	4.19494	1.02477	0.313349	0.639663	-5.73012	Dlg2	Juxtaparanode
ENSMUSG00000020886	-0.00429676	8.17678	-0.0718417	0.943186	0.983069	-6.56128	Dlg4	Juxtaparanode
ENSMUSG00000024044	0.0294421	7.98877	0.453785	0.653124	0.865178	-6.45853	Epb41l3	Juxtaparanode/Paranode
ENSMUSG00000047976	-0.00490613	6.61488	-0.0520646	0.958809	0.987805	-6.53267	Kcna1	Juxtaparanode/Paranode
ENSMUSG00000040724	0.0452515	8.7922	0.630392	0.533028	0.800666	-6.36555	Kcna2	Juxtaparanode
ENSMUSG00000027827	-0.177958	6.55729	-1.44455	0.158551	0.468354	-5.5132	Kcnab1	Juxtaparanode
ENSMUSG00000028931	-0.114321	7.45281	-2.04188	0.0496929	0.272183	-4.58015	Kcnab2	Juxtaparanode
ENSMUSG00000015149	-0.20438	6.15821	-3.76383	0.00069579	0.0399468	-0.645337	Sirt2	Juxtaparanode/Paranode
ENSMUSG00000026830	-0.787173	5.76782	-4.19989	0.000206844	0.024647	0.524856	Ermn	Internode/Paranode
ENSMUSG00000041607	-0.697993	9.03656	-4.36992	0.000127951	0.0210554	0.932721	Mbp	Internode
ENSMUSG00000025812	-0.2585	5.30299	-2.43687	0.0207103	0.178293	-3.69921	Pard3	Internode
ENSMUSG00000062591	0.207068	7.26636	1.73317	0.0929377	0.365994	-5.10501	Tubb4a	Internode
Comparison: D2 Susceptible vs. Control
ENSMUSG00000004892	-0.010355	6.75631	-0.225618	0.82297	0.987749	-5.42654	Bcan	Node
ENSMUSG00000024381	-0.00583937	7.19519	-0.116427	0.90806	0.995357	-5.44975	Bin1	Node
ENSMUSG00000000303	0.360458	1.57151	1.92547	0.0633254	0.964362	-4.12865	Cdh1	Node
ENSMUSG00000039952	0.0298076	6.28197	0.673235	0.505753	0.967204	-5.24821	Dag1	Node
ENSMUSG00000022770	-0.0783631	8.60984	-1.87114	0.0707272	0.964362	-4.06675	Dlg1	Node
ENSMUSG00000027777	0.043946	5.02462	0.426861	0.672411	0.976121	-5.25493	Schip1	Node
ENSMUSG00000016346	-0.0317641	8.64882	-0.599245	0.553336	0.970254	-5.31322	Kcnq2	Node
ENSMUSG00000056258	-0.125308	8.27244	-1.28626	0.207814	0.964362	-4.78175	Kcnq3	Node
ENSMUSG00000026697	-0.336975	1.87439	-0.711677	0.481951	0.964362	-4.63751	Myoc	Node
ENSMUSG00000020598	-0.0666443	9.27382	-1.58067	0.124038	0.964362	-4.44908	Nrcam	Node
ENSMUSG00000064329	-0.125711	8.67125	-1.9124	0.0650412	0.964362	-4.00837	Scn1a	Node
ENSMUSG00000023033	-0.101554	8.89666	-1.02249	0.314413	0.964362	-5.02864	Scn8a	Node
ENSMUSG00000075318	-0.0697454	9.96642	-1.05645	0.298875	0.964362	-4.99588	Scn2a	Node
ENSMUSG00000056222	-0.145131	6.83938	-1.00422	0.322996	0.964362	-5.03313	Spock1	Node
ENSMUSG00000011751	0.047113	6.92262	0.79819	0.430793	0.964362	-5.1862	Sptbn4	Node
ENSMUSG00000069601	-0.0669443	9.57861	-1.02298	0.314183	0.964362	-5.02627	Ank3	Paranode/Node
ENSMUSG00000041378	-0.0740752	4.10548	-0.778109	0.442364	0.964362	-4.98085	Cldn5	Paranode
ENSMUSG00000017167	-0.11634	6.36585	-1.24148	0.22368	0.964362	-4.81371	Cntnap1	Paranode
ENSMUSG00000060012	0.0587971	6.02683	0.955596	0.346621	0.964362	-5.04518	Kif13b	Paranode
ENSMUSG00000043448	-0.177869	2.36668	-0.836144	0.409431	0.964362	-4.73955	Gjc2	Paranode
ENSMUSG00000036634	-0.15919	5.32876	-0.878748	0.386254	0.964362	-5.02704	Mag	Paranode
ENSMUSG00000026442	-0.0918975	7.891	-1.64014	0.11102	0.964362	-4.37395	Nfasc	Paranode/Node
ENSMUSG00000057738	-0.0644532	11.0516	-1.52194	0.138092	0.964362	-4.51177	Sptan1	Paranode
ENSMUSG00000053024	-0.0740651	6.42132	-1.10851	0.276112	0.964362	-4.93626	Cntn2	Juxtaparanode/Node
ENSMUSG00000039419	-0.00657535	7.80286	-0.189996	0.850543	0.989074	-5.4462	Cntnap2	Juxtaparanode
ENSMUSG00000052572	-0.0511344	9.36408	-1.24621	0.221963	0.964362	-4.82218	Dlg2	Juxtaparanode
ENSMUSG00000020886	-0.0793223	8.17678	-1.4176	0.166216	0.964362	-4.64007	Dlg4	Juxtaparanode
ENSMUSG00000024044	-0.017826	7.98877	-0.29401	0.770697	0.983672	-5.42642	Epb41l3	Juxtaparanode/Paranode
ENSMUSG00000047976	-0.105786	6.61488	-1.21438	0.233711	0.964362	-4.84226	Kcna1	Juxtaparanode/Paranode
ENSMUSG00000040724	-0.118482	8.7922	-1.76497	0.0873551	0.964362	-4.21256	Kcna2	Juxtaparanode
ENSMUSG00000027827	-0.0905722	6.55729	-0.790523	0.435189	0.964362	-5.18244	Kcnab1	Juxtaparanode
ENSMUSG00000028931	-0.0454255	7.45281	-0.869068	0.391445	0.964362	-5.14338	Kcnab2	Juxtaparanode
ENSMUSG00000015149	-0.0311337	6.15821	-0.612519	0.544632	0.970254	-5.26814	Sirt2	Juxtaparanode/Paranode
ENSMUSG00000026830	-0.0211694	5.76782	-0.11802	0.906808	0.995357	-5.37232	Ermn	Internode/Paranode
ENSMUSG00000041607	-0.0553722	9.03656	-0.370856	0.71325	0.978398	-5.40664	Mbp	Internode
ENSMUSG00000025812	0.0543108	5.30299	0.556665	0.581727	0.972775	-5.23874	Pard3	Internode
ENSMUSG00000062591	-0.102931	7.26636	-0.924182	0.362483	0.964362	-5.10165	Tubb4a	Internode
